# Supplementary material for: Titanosaur Osteoderms from the Upper Cretaceous of Lo Hueco (Spain) and Their Implications on the Armor of Laurasian Titanosaurs
Source: PLoS One. 2014 Aug 13;9(8):e102488. doi: 10.1371/journal.pone.0102488 (PMC4131861; doi:10.1371/journal.pone.0102488)
Supplement: Table S2 — Institutional abbreviations of the osteoderms studied. (XLSX) [file pone.0102488.s002.xlsx]

## Sheet: Sheet1
Institutional Abbreviation	Collection Name	Location
CNRST	Centre Nationale de la Recherche Scientifique et Technologique	Bamako, Mali
CM	Collection Mechin	Vitrolles, France
CRU	Massecaps locality	Cruzy, France
FGGUB	Faculty of Geology and Geophysics	Bucharest University, Romania
FMNAH PR	Field Museum of Natural History	Chicago, USA
FSL	Faculté des Sciences, Université Claude Bernard	Lyon, France
IANIGLA	Instituto Argentino de Nivología, Glaciología y Ciencias Ambientales, Colección de Paleovertebrados	Mendoza, Argentina
MAL	Malawi Department of Antiquities Collection	Lilongwe and Nguludi, Malawi
MDE	Musée des Dinosaures	Espéraza (Aude), France
MN	Museu Nacional	São Cristóvão, Brazil
HUE	Lo Hueco Collection curated at the Museo de las Ciencias de Castilla-La Mancha	Cuenca, Spain
MPMA	Museu de Paleontologia de Monte Alto	São Paulo State, Brazil
MSM	Malkani Collection	Pakistan
QM	Queensland Museum	Brisbane, Australia
UA	University of Antananarivo	Madagascar
UFMA	Universidade Federal do Maranhão	Maranhão, Brazil
UPUAM	Unidad de Paleontología, Universidad Autónoma de Madrid.	Madrid, Spain
